# Supplementary material for: An autophagy enhancer ameliorates diabetes of human IAPP-transgenic mice through clearance of amyloidogenic oligomer
Source: Nat Commun. 2021 Jan 8;12:183. doi: 10.1038/s41467-020-20454-z (PMC7794419; doi:10.1038/s41467-020-20454-z)
Supplement: Supplementary file 3 — Source Data [file 41467_2020_20454_MOESM3_ESM.zip]

Archive with 2 entries (2 files):
- Final2_Nat.Commun-04-Source Data (Uncropped blots and gels)_PDF.pdf
- Final2_Nat.Commun-04-Source Data (Values underlying the graphs for all figures).xlsx
