# Supplementary material for: An autophagy enhancer ameliorates diabetes of human IAPP-transgenic mice through clearance of amyloidogenic oligomer
Source: Nat Commun. 2021 Jan 8;12:183. doi: 10.1038/s41467-020-20454-z (PMC7794419; doi:10.1038/s41467-020-20454-z)
Supplement: Supplementary file 3 — Source Data [file 41467_2020_20454_MOESM3_ESM.zip › Final2_Nat.Commun-04-Source Data (Values underlying the graphs for all figures).xlsx]

## Sheet: Figure1
	Fig. 1a	Autophagosome																					Autophagolysosome																				Ave.	Ave.
	Veh	2	1	2	2	3	1	4	2	3	3	2	1	1	1	2	1	3	2	3	2	1	1	2	0	1	1	1	0	2	0	1	1	3	2	1	1	0	1	2	1		2	1.10526
	MSL-7	7	10	8	4	3	9	5	10	8	7	5	4	8	10	11	9	6	7	8	8	14	12	19	15	16	22	9	21	13	15	12	11	17	18	10	13	16	17	20	16		7.66667	15.3684
	Fig. 1c	Veh							MSL-7								Ave.	Ave.
		14.29	7.69	7.32	3.33	3.45	5	9.52	84.62	72.73	86.96	85.71	81.82	76.19	79.31		7.22857	81.0486
	Fig. 1d	Veh							MSL-7								Ave.	Ave.
		6.67	10.71	5.13	3.13	7.14	5	4	83.33	85	76.67	86.67	91.18	89.29	88.89		5.96857	85.8614
	Fig. 1j	Veh				MSL-7					Ave.	Ave.
	Tfeb	0.766	1.143	1.143		1.489	1.593	2.266			1.01733	1.78267
	Tfe3	0.986	0.698	1.453		2.993	2.776	2.209			1.04567	2.65933
	Uvrag	1.01	0.837	1.182		1.321	1.719	1.372			1.00967	1.47067
	Becn1	0.952	0.961	1.093		1.267	1.199	1.373			1.002	1.27967
	Sqstm1	0.8	0.846	1.232	1.199	1.823	1.82	1.339	1.303		1.01925	1.57125
	Map1lc3	1.056	0.954	0.992		1.778	1.389	1.336			1.00067	1.501
	Clcn7	0.847	0.815	1.449		1.825	1.709	1.26			1.037	1.598
	Lamp1	1.02	0.926	1.058		1.106	1.183	1.119			1.00133	1.136
	Mcoln1	0.94	0.916	1.161		1.291	1.432	1.297			1.00567	1.34
	Ctsa	1.068	0.899	1.042		1.195	1.264	1.201			1.003	1.22
	Ctsb	1.05	0.884	1.076		1.062	1.195	1.058			1.00333	1.105
	Ctsd	1.067	0.881	1.064		1.221	1.194	1.044			1.004	1.153
	Ctsf	1.071	0.828	1.128		1.228	1.242	1.104			1.009	1.19133
	Atp6v0e1	1.01	0.961	1.031		1.219	1.243	1.029			1.00067	1.16367
	Atp6v1h	0.959	1.076	0.969		1.607	1.276	1.237			1.00133	1.37333

## Sheet: Figure2
	Fig. 2b	Veh				MSL-7				3-MA				3-MA + MSL-7					Ave.	Ave.	Ave.	Ave.
	Con	1.041	0.959	0.977	1.023	0.872	0.915	0.941	0.956	1.162	1.096	1.186	1.012	1.007	1.126	1.034	1.109		1	0.921	1.114	1.069
	mIAPP	1.012	1.138	1.073	1.105	0.959	1.081	0.869	0.938	1.215	1.325	1.024	1.216	1.065	1.215	1.138	1.104		1.082	0.96175	1.195	1.1305
	hIAPP	1.172	1.203	1.045	1.005	1.065	1.118	1.075	1.007	1.525	1.616	1.783	1.572	1.351	1.396	1.195	1.131		1.10625	1.06625	1.624	1.26825
	Fig. 2c	Veh								MSL-7									Ave.	Ave.
		6.25	7.14	8.7	5.88	5.56	10	6.25	0	76.92	80	88.89	89.47	80.95	95	89.47	88.89		6.2225	86.1987
	Fig. 2d	Veh								MSL-7									Ave.	Ave.
		0	5.88	10	5.56	8.7	5	0	5.26	86.67	87.5	90	81.82	90.48	89.47	95	89.47		5.05	88.8013
	Fig. 2e	Autophagosome																								Ave.
	Veh	3	1	1	1	2	2	1	1	2	2	3	1	1	2	1	2	4	3	1	1	2	1	1		1.69565
	MSL-7	6	3	4	5	5	3	6	5	3	4	3	5	5	5	5	5	7	5	6	4	5	3	3		4.56522
		Autophagolysosome																								Ave.
	Veh	1	1	1	0	0	3	0	1	0	1	2	1	2	1	3	2	2	3	1	4	2	0	1		1.3913
	MSL-7	8	5	5	7	4	6	8	7	6	5	4	6	5	6	5	7	8	5	7	4	4	3	4		5.6087
	Fig. 2f	Veh															3-MA															3-MA + MSL-7
		2	0	0	0	1	0	1	0	1	1	0	0	0	0	0	14	21	18	19	10	19	34	21	16	25	20	22	18	19	15	14	5	5	5	16	10	18	13	11	7	9	8	6	6	10
		Ave.	0.4	Ave.	19.4	Ave.	9.53333
	Fig. 2g	Veh																				MSL-7																					Ave.	Ave.
		3	4	2	2	1	0	0	1	2	1	1	1	1	4	2	0	2	2	3	1	9	7	6	7	8	6	6	6	9	5	8	6	7	9	7	6	5	8	7	8		1.65	7
	Fig. 2h	Veh						MSL-7						3-MA						3-MA + MSL-7							Ave.	Ave.	Ave.	Ave.
		1.184	1.084	0.814	0.921	0.949	1.049	0.883	0.959	0.956	0.879	0.983	1.136	1.16	1.426	1.129	1.42	1.309	1.617	1.077	1.077	1.042	1.146	1.118	1.312		1.00017	0.966	1.3435	1.12867

## Sheet: Figure3
	Fig. 3a	Veh																				MSL-7																					Ave.	Ave.
		1	1	0	0	3	0	1	0	1	1	0	0	2	0	0	0	0	1	2	0	0	0	1	1	0	0	0	2	0	1	1	0	0	0	0	1	0	0	1	2		0.65	0.5
		3-MA																				3-MA + MSL-7																					Ave.	Ave.
		25	20	15	17	28	22	23	18	21	24	26	19	18	22	20	27	25	22	26	19	20	15	13	18	10	9	12	15	13	18	16	11	8	14	15	16	17	10	14	13		21.85	13.85
	Fig. 3b	Veh																				MSL-7																					Ave.	Ave.
		0	1.38	2.96	3.85	2.5	0.5	2.36	1.38	0	1.12	0	0.7	0	1.91	1.09	0	1.73	0.92	0.78	0	2.22	1.78	1.76	2.85	1.5	2.5	1.36	0	0.6	1.02	4	0.85	1.11	0.94	0	0.54	3.53	0.22	0	1		1.159	1.389
		3-MA																				3-MA + MSL-7																					Ave.	Ave.
		20.77	33.59	26.71	38.1	41.9	16.58	25.44	29.24	31.77	17.85	27.66	32.86	35.45	18.57	28.96	25.06	31.05	35.45	23.77	21.17	5.38	10.51	8.99	16.58	20.38	17.72	16.46	14.05	15.32	7.72	23.77	9.48	19.87	17.27	12.08	22.47	18.57	2.99	6.88	10.78		28.0975	13.8635

## Sheet: Figure4
	Fig. 4b	Autophagosome																							Ave.
	WT	Veh		2	1	2	2	1	2	3	5	3	1	2	2	1	3	2	2	1	3	2	3		2.15
		MSL-7		7	10	8	4	8	9	5	10	8	9	12	8	7	9	10	9	6	5	4	8		7.8
		Autophagolysosome																							Ave.
		Veh		1	1	2	1	4	3	1	0	2	1	2	1	0	2	1	1	2	1	1	2		1.45
		MSL-7		14	12	19	15	16	20	9	17	13	12	11	18	17	15	21	19	18	17	14	15		15.6
		Autophagosome																							Ave.
	Tfeb KO	Veh		1	3	1	2	1	1	2	1	1	1	4	1	2	2	1	3	1	1	2	2		1.65
		MSL-7		3	7	4	5	4	4	8	3	3	4	5	3	6	5	4	6	2	3	5	4		4.4
		Autophagolysosome																							Ave.
		Veh		1	1	1	1	0	3	2	0	1	0	2	1	1	2	0	2	1	0	1	2		1.1
		MSL-7		7	9	8	7	6	8	11	7	4	8	6	4	9	6	4	10	4	3	6	5		6.6
		Autophagosome																							Ave.
	Tfe3 KO	Veh		3	1	1	1	2	2	1	1	1	1	2	3	1	1	4	2	1	2	1	1		1.6
		MSL-7		4	3	4	5	4	2	6	5	2	3	4	6	4	3	8	5	2	5	3	3		4.05
		Autophagolysosome																							Ave.
		Veh		1	1	1	0	0	3	0	0	0	0	1	1	0	1	2	3	2	2	0	1		0.95
		MSL-7		8	5	3	7	3	4	8	7	6	4	7	6	4	5	10	9	7	5	5	7		6
	Fig. 4c	WT						Tfeb KO						Tfe3 KO
		Veh			MSL-7			Veh			MSL-7			Veh			MSL-7				Ave.	Ave.	Ave.	Ave.	Ave.	Ave.
		0.937	0.874	1.189	0.155	0.038	0.082	1.132	1.002	0.866	0.872	0.759	0.703	1.093	0.978	0.929	0.911	0.888	0.78		1	0.0916667	1	0.778	1	0.859667
	Fig. 4d	WT + Veh				WT + MSL-7				Tfeb KO + Veh				Tfeb KO + MSL-7					Ave.	Ave.	Ave.	Ave.
	Con	1.104	0.804	1.141	0.951	1.02	0.821	0.941	0.983	1.172	1.196	1.193	1.08	1.211	0.939	1.177	0.965		1	0.94125	1.16025	1.073
	mIAPP	0.94907	1.09135	1.05255	1.1059	0.945837	0.981407	0.902	1.08812	1.226	1.028	1.211	1.193	0.98464	0.957	1.00566	1.36621		1.04972	0.97934	1.1645	1.07838
	hIAPP	1.269	1.03314	1.02	1.13339	0.955538	1.146	0.936136	0.934519	1.458	1.334	1.60065	1.42256	1.175	1.24818	1.11722	1.403		1.11388	0.993048	1.4538	1.23585
		WT + Veh				WT + MSL-7				Tfe3 KO + Veh				Tfe3 KO + MSL-7					Ave.	Ave.	Ave.	Ave.
	Con	0.948	0.885	1.167	1	1.01	0.881	0.857	0.916	1.21	1.041	1.288	1.125	1.119	1.05	1.074	1.12		1	0.916	1.166	1.09075
	mIAPP	0.968324	0.959075	1.21156	1.06173	0.88	0.912832	0.976647	1.00717	1.429	1.437	0.953526	0.964624	1.14312	1.24301	1.07931	1.19306		1.05017	0.944162	1.19604	1.16462
	hIAPP	1.03	1.199	1.079	1.105	0.867	0.869	1.059	0.973	1.646	1.464	1.652	1.479	1.501	1.572	1.274	1.456		1.10325	0.942	1.56025	1.45075
	Fig. 4e			Veh + Veh				Veh + MSL-7				3-MA + Veh				3-MA + MSL-7					Ave.	Ave.	Ave.	Ave.
	WT	hIAPP		0.876	1.109	0.779	1.236	1.0005	0.914954	0.884879	0.966416	1.47	1.887	1.391	1.811	1.369	1.186	1.114	1.309		1	0.941688	1.63975	1.2445
	Tfeb KO			1.716	1.289	1.265	1.443	1.16959	1.35606	1.21303	1.2812	2.153	2.389	1.938	2.015	1.837	2.099	1.873	1.714		1.42825	1.25497	2.12375	1.88075
	Tfe3 KO			1.492	1.673	1.73	1.519	1.66082	1.28588	1.58329	1.29457	2.006	2.423	2.101	2.298	1.807	2.156	2.035	1.849		1.6035	1.45614	2.207	1.96175

## Sheet: Figure5
	Fig. 5b	IAPP- + Veh							IAPP- + MSL-7							IAPP+ + Veh									IAPP+ + MSL-7										Ave.	Ave.	Ave.	Ave.
	0	171	166	181	177	170	156	172	181	166	194	183	150	166	156	185	206	206	176	199	189	175	179	181	196	188	195	187	186	177	181	175	172		170.429	170.857	188.444	184.111
	1	161	184	171	191	181	172	185	175	161	191	198	171	182	162	249	177	199	221	200	244	200	194	181	190	183	212	196	197	216	213	198	206		177.857	177.143	207.222	201.222
	2	200	177	181	180	190	173	192	162	176	212	167	176	174	175	204	234	198	203	198	226	202	225	194	214	182	206	204	174	211	202	200	187		184.714	177.429	209.333	197.778
	3	157	167	197	192	185	180	201	166	157	208	162	195	199	171	267	176	224	252	211	232	216	228	198	233	173	189	207	204	213	198	201	199		182.714	179.714	222.667	201.889
	4	199	180	191	205	187	187	200	192	207	212	173	200	170	199	298	239	263	269	221	263	217	228	214	286	233	177	218	201	222	225	192	210		192.714	193.286	245.778	218.222
	5	165	210	193	190	211	195	190	190	188	210	182	208	173	195	379	241	328	240	274	271	229	249	228	254	199	242	239	203	233	191	213	223		193.429	192.286	271	221.889
	6	200	189	196	175	209	172	202	184	228	167	179	192	204	179	284	255	350	279	244	295	234	247	239	204	192	234	242	239	244	235	221	195		191.857	190.429	269.667	222.889
	7	207	194	207	191	264	192	200	216	199	232	203	196	207	197	372	335	306	267	318	250	240	292	327	227	264	272	208	243	229	216	242	204		207.857	207.143	300.778	233.889
	8	188	179	192	225	227	192	189	178	185	198	191	178	197	178	361	329	273	287	235	233	244	322	285	264	203	211	244	214	216	192	219	230		198.857	186.429	285.444	221.444
	Fig. 5c	IAPP- + Veh							IAPP- + MSL-7							IAPP+ + Veh									IAPP+ + MSL-7										Ave.	Ave.	Ave.	Ave.
		111	106	122	92	116	122	117	114	103	93	95	96	115	86	140	144	146	147	116	135	122	123	132	126	123	112	133	110	129	114	122	108		112.286	100.286	133.889	119.667
	Fig. 5d	IAPP- + Veh							IAPP- + MSL-7							IAPP+ + Veh									IAPP+ + MSL-7										Ave.	Ave.	Ave.	Ave.
	0	28	31	32	31	28	31	31	29	30	34	29	31	32	29	34	32	32	29	30	32	28	30	31	32	29	32	30	29	29	29	29	32		30.2857	30.5714	30.8889	30.1111
	1	30	34	36	34	32	34	34	34	34	38	32	33	35	33	38	35	36	31	32	35	31	32	34	35	32	35	32	32	32	32	33	35		33.4286	34.1429	33.7778	33.1111
	2	35	39	39	36	34	36	36	37	38	43	34	36	37	34	41	38	39	33	35	37	35	36	37	41	34	38	35	35	35	35	36	37		36.4286	37	36.7778	36.2222
	3	35	41	41	37	36	38	38	40	40	44	36	37	38	35	43	40	42	35	36	39	36	37	39	44	37	40	37	36	36	36	38	37		38	38.5714	38.5556	37.8889
	4	37	43	41	39	37	39	39	41	40	45	38	39	39	36	43	41	43	37	37	40	37	36	40	45	38	41	38	37	37	37	37	39		39.2857	39.7143	39.3333	38.7778
	5	38	45	42	40	37	40	39	41	41	46	39	40	40	37	43	43	45	37	38	40	38	39	40	46	39	43	39	38	37	37	40	42		40.1429	40.5714	40.3333	40.1111
	6	40	45	44	40	38	40	39	41	41	46	40	41	40	39	44	43	45	39	38	41	38	40	41	47	41	45	39	39	38	38	41	42		40.8571	41.1429	41	41.1111
	7	40	45	44	41	39	40	40	41	41	46	41	42	41	39	44	44	45	38	39	42	39	41	41	47	41	45	40	39	39	38	42	43		41.2857	41.5714	41.4444	41.5556
	8	43	46	44	41	38	41	41	42	42	45	41	43	41	40	44	44	46	39	39	42	39	41	42	49	40	44	40	41	40	39	42	43		42	42	41.7778	42
	Fig. 5e	IAPP- + Veh							IAPP- + MSL-7							IAPP+ + Veh									IAPP+ + MSL-7										Ave.	Ave.	Ave.	Ave.
	0	111	106	122	92	116	122	117	114	103	93	95	96	115	86	140	144	146	147	116	135	122	123	112	126	123	112	133	110	129	114	122	108		112.286	100.286	131.667	119.667
	15	260	231	242	216	226	258	240	258	211	239	220	218	255	232	343	320	298	285	260	329	290	309	275	272	303	239	264	259	308	270	297	261		239	233.286	301	274.778
	30	318	267	298	290	317	317	281	275	257	311	287	287	310	284	398	446	387	375	363	409	360	384	336	363	330	306	334	294	348	334	320	312		298.286	287.286	384.222	326.778
	60	237	200	223	244	302	273	250	213	184	251	249	272	264	246	369	401	348	339	296	339	318	320	298	333	294	264	327	254	307	295	281	262		247	239.857	336.444	290.778
	120	182	162	178	172	192	196	182	180	141	200	156	203	202	156	331	340	268	261	215	277	258	252	224	296	238	218	226	204	241	233	219	207		180.571	176.857	269.556	231.333
	180	167	154	133	134	164	168	147	163	133	144	134	152	172	135	296	258	223	230	191	225	215	205	192	261	193	182	184	171	195	215	182	173		152.429	147.571	226.111	195.111
	Fig. 5e	IAPP- + Veh							IAPP- + MSL-7							IAPP+ + Veh									IAPP+ + MSL-7										Ave.	Ave.	Ave.	Ave.
	AUC	38483	33608	35955	35775	41423	41003	37380	36188	30450	38895	35055	39428	40823	34995	60420	62100	52703	51630	44888	53775	49605	49868	45135	53543	46193	41978	46268	40125	47543	46125	43815	41145		37661	36547.7	52236	45192.8
	Fig. 5f	IAPP- + Veh							IAPP- + MSL-7							IAPP+ + Veh									IAPP+ + MSL-7										Ave.	Ave.	Ave.	Ave.
		11.69	12.64	8.45	11.91	12.69	12.15	9.09	14.87	11.93	8.89	12.89	14.33	11.54	12.92	5.4	5.78	4.59	4.34	6.73	6.8	5.44	5.26	4.8	7.61	12.49	8.4	6.67	8.35	6.47	7	7.28	5.7		11.2314	12.4814	5.46	7.77444
	Fig. 5f	IAPP- + Veh							IAPP- + MSL-7							IAPP+ + Veh									IAPP+ + MSL-7										Ave.	Ave.	Ave.	Ave.
	0 min	2.71	2.416	2.587	3.355	2.256	2.544	2.376	2.978	2.467	2.954	2.801	2.217	2.303	2.424	1.641	1.957	1.996	1.263	1.463	1.271	1.199	1.295	1.261	1.642	1.932	2.459	1.512	1.713	1.543	1.399	1.43	1.385		2.60629	2.592	1.48289	1.66833
	15 min	3.245	2.978	2.998	3.904	2.755	3.19	2.801	3.577	2.909	3.438	3.312	2.822	2.898	3.032	1.975	2.3	2.264	1.501	1.832	1.683	1.525	1.597	1.578	2.042	2.395	2.873	1.843	2.071	1.914	1.776	1.824	1.725		3.12443	3.14114	1.80611	2.05144
	Fig. 5g	IAPP- + Veh					IAPP- + MSL-7					IAPP+ + Veh						IAPP+ + MSL-7							Ave.	Ave.	Ave.	Ave.
	1.31 min	26.18	18.17	14.63	37.27	32.74	21.4	38.16	22.65	44.49	29.49	9.17	1.76	5.46	0.35	2.49	5.85	10.1	16	9.44	24.79	20.5	16.6		25.798	31.238	4.18	16.2383
	8.89 min	22.99	15.49	12.48	24.21	30.57	18.26	36.77	22.31	39.87	23.37	7.64	2.76	5.2	2.4	0.87	4.49	9.9	16.44	8.12	22.59	17.13	13.51		21.148	28.116	3.89333	14.615
	16.48 min	22.27	14.86	10.92	20.9	30.31	18.46	33.35	14.47	38.53	21.32	6.27	3.14	4.71	2.6	0.68	4.23	10.07	17.74	7.88	21.93	15.62	13.8		19.852	25.226	3.605	14.5067
	24.15 min	38.18	23.48	22.14	27.74	35.56	32.44	40.18	30.65	44.47	27.83	13.53	6.76	6.65	4.08	5.57	9.01	30.02	22.72	16.69	26.65	20	20.63		29.42	35.114	7.6	22.785
	31.75 min	38.64	24.34	20.54	28.19	33.35	42.83	48.87	27.31	40.95	25.08	16.9	7.65	11.27	7.96	6.18	9.63	31.04	24.71	14.93	25.16	19.94	18.98		29.012	37.008	9.93167	22.46
	39.35 min	40.05	25.75	21.27	29.6	31.72	46.18	44.91	28.07	40.84	25.3	18.24	7.3	11.77	7.23	4.72	8.47	32.44	25.84	14.83	26.46	21.11	19.3		29.678	37.06	9.62167	23.33
	47.03 min	27.97	14.94	10.6	21.54	22.18	25.99	32.41	9.51	33.69	15.9	12.92	4.42	5.7	3.96	1.68	5.84	20.49	19.73	4.08	18.38	15.64	13.37		19.446	23.5	5.75333	15.2817
	54.62 min	18.56	9.08	5.51	18.41	20.77	17.5	37.1	5.51	29.73	10.69	6.85	3.04	3.21	2.15	3.04	3.79	19.89	14.73	2.47	13.88	11.02	7.46		14.466	20.106	3.68	11.575
	62.21 min	15.81	6.42	6.66	17.6	21.84	14.88	29.79	5.15	29	9.14	5.02	2	2.23	1.74	4.21	2.87	15.82	11.98	1.32	11.65	9.58	5.29		13.666	17.592	3.01167	9.27333
	69.93 min	67.58	53.4	40.19	39.96	48.1	56.38	64.1	46.59	78.62	59.38	23.18	20.4	27.02	12.96	8.83	14.28	22.86	37.03	23.6	26.9	44.06	45.23		49.846	61.014	17.7783	33.28
	77.47 min	59.98	41.37	41.82	48.07	48.95	61.48	63.55	47.95	71.47	52.4	21.72	14.88	22.67	10.05	7.13	15.59	23.92	38.02	18.43	23.81	39.81	39.35		48.038	59.37	15.34	30.5567
	85.03 min	54.75	35.94	37.3	56.03	48.53	49.93	59.3	36.86	68.56	48.31	20.03	13.42	23.54	8.75	6.55	15.51	17.98	35.31	17.59	22.17	39.16	40.85		46.51	52.592	14.6333	28.8433
	92.75 min	17.33	8.7	2.18	17.09	28.52	18.51	28.67	9.8	27.22	7.3	6.09	6.35	6.22	0.26	-3.09	7.17	-0.18	16.48	-6.45	6.82	27.8	8.92		14.764	18.3	3.83333	8.89833
	100.36 min	9.77	3.55	-2.74	10.47	24.73	11.38	19.46	5	23.26	3.31	2.17	3.2	2.68	-0.96	5.15	3.91	-2.94	11.22	-6.92	4.63	24.65	3.29		9.156	12.482	2.69167	5.655
	107.97 min	6.15	0.89	-5.31	8.1	23.49	7.63	15.08	4.09	21.02	1.58	-0.37	1.87	0.75	-1.86	5.64	1.89	-4.21	8.47	-9.23	3.01	21.99	0.95		6.664	9.88	1.32	3.49667
	Fig. 5g	IAPP- + Veh					IAPP- + MSL-7					IAPP+ + Veh						IAPP+ + MSL-7							Ave.	Ave.	Ave.	Ave.
	Basal	23.81	16.17	12.68	27.46	31.21	19.37	36.09	19.81	40.96	24.73	7.69	2.55	5.12	1.78	1.34	4.86	10.02	16.73	8.48	23.1	17.75	14.63		22.266	28.192	3.89	15.1183
	Fig. 5g	IAPP- + Veh					IAPP- + MSL-7					IAPP+ + Veh						IAPP+ + MSL-7							Ave.	Ave.	Ave.	Ave.
	Glucose	38.96	24.52	21.32	28.51	33.54	40.48	44.65	28.68	42.09	26.07	16.22	7.24	9.9	6.42	5.49	9.04	31.17	24.42	15.48	26.09	20.35	19.64		29.37	36.394	9.05167	22.8583
	Fig. 5g	IAPP- + Veh					IAPP- + MSL-7					IAPP+ + Veh						IAPP+ + MSL-7							Ave.	Ave.	Ave.	Ave.
	ATP	18.18	14.37	13.73	9.33	11.95	21.03	11.55	21.95	11.28	14.16	7.95	4.08	6.18	3.81	2.52	4.87	12.43	8.94	12.86	11.45	8.27	10.93		13.512	15.994	4.90167	10.8133
	Fig. 5g	IAPP- + Veh					IAPP- + MSL-7					IAPP+ + Veh						IAPP+ + MSL-7							Ave.	Ave.	Ave.	Ave.
	Maximal	60.77	43.57	39.77	48.02	48.52	55.93	62.32	43.8	72.88	53.36	21.64	16.23	24.41	10.59	7.5	15.12	21.59	36.78	19.87	24.29	41.01	41.81		48.13	57.658	15.915	30.8917

## Sheet: Figure6
	Fig. 6a	IAPP- + Veh						IAPP- + MSL-7						IAPP+ + Veh						IAPP+ + MSL-7							Ave.	Ave.	Ave.	Ave.
		0	0	0	0	0	0	0	0	0	0	0	0	67.78	64.01	73.07	68.35	58.39	69.93	51.95	37	41.5	46.42	45.28	40.73		0	0	66.9217	43.8133
	Fig. 6b	IAPP- + Veh						IAPP- + MSL-7						IAPP+ + Veh						IAPP+ + MSL-7							Ave.	Ave.	Ave.	Ave.
		4.74	4.8	3.14	5.64	1.31	2.31	4.35	3.25	4.69	3.97	4.02	2.04	29.74	37.61	33.61	30.52	29.65	38.76	16.57	22.77	22.35	21.71	18.07	23.44		3.65667	3.72	33.315	20.8183
	Fig. 6c	IAPP- + Veh						IAPP- + MSL-7						IAPP+ + Veh						IAPP+ + MSL-7							Ave.	Ave.	Ave.	Ave.
		0.045	0.052	0.049	0.029	0.072	0.047	0.019	0.038	0.039	0.052	0.051	0.04	0.157	0.19	0.231	0.198	0.295	0.343	0.141	0.133	0.086	0.096	0.168	0.149		0.049	0.0398333	0.235667	0.128833
	Fig. 6d	IAPP- + Veh						IAPP- + MSL-7						IAPP+ + Veh						IAPP+ + MSL-7							Ave.	Ave.	Ave.	Ave.
		0.908	1.058	0.965	1.131	0.874	0.97	0.878	0.885	1.027	0.971	0.819	0.814	0.564	0.575	0.608	0.673	0.422	0.332	0.851	0.691	0.818	0.728	0.819	0.577		0.984333	0.899	0.529	0.747333
	Fig. 6e	IAPP- + Veh						IAPP- + MSL-7						IAPP+ + Veh						IAPP+ + MSL-7							Ave.	Ave.	Ave.	Ave.
		3.97	4.17	3.43	3.95	4.58		4.54	4.2	3.5	4.64	4.83		3.4	2.96	2.78	2.83	3.42	2.96	3.58	3.8	3.01	4.14	4.19	3.94		4.02	4.342	3.05833	3.77667

## Sheet: Figure7
	Fig. 7b	IAPP+TfebF/F + Veh					IAPP+TfebF/F + MSL-7					IAPP+TfebDb-cell + Veh					IAPP+TfebDb-cell + MSL-7						Ave.	Ave.	Ave.	Ave.
	0	168	179	170	213	182	187	162	183	180	172	199	208	210	189	215	196	192	212	189	203		182.4	176.8	204.2	198.4
	1	222	240	205	265	211	232	212	203	227	198	256	266	282	242	278	288	257	264	250	228		228.6	214.4	264.8	257.4
	2	262	244	212	235	221	244	191	205	232	211	275	287	321	236	281	261	282	294	278	238		234.8	216.6	280	270.6
	3	262	257	224	223	225	245	202	196	192	215	297	275	271	240	298	254	278	272	257	239		238.2	210	276.2	260
	4	259	222	216	244	233	224	189	212	201	214	289	268	282	256	244	261	288	246	248	252		234.8	208	267.8	259
	5	244	263	232	228	250	220	193	211	229	220	329	281	288	297	258	278	276	234	256	298		243.4	214.6	290.6	268.4
	6	269	257	234	230	243	239	217	203	189	198	314	279	285	278	250	268	288	244	252	260		246.6	209.2	281.2	262.4
	7	251	270	227	247	266	231	200	190	233	217	365	274	302	292	264	275	298	263	248	297		252.2	214.2	299.4	276.2
	8	278	265	248	221	262	240	191	217	195	206	345	287	297	301	296	285	307	264	258	295		254.8	209.8	305.2	281.8
	Fig. 7c	IAPP+TfebF/F + Veh					IAPP+TfebF/F + MSL-7					IAPP+TfebDb-cell + Veh					IAPP+TfebDb-cell + MSL-7						Ave.	Ave.	Ave.	Ave.
		133	119	122	127	115	110	114	105	109	100	164	143	145	132	155	149	148	131	137	149		123.2	107.6	147.8	142.8
	Fig. 7d	IAPP+TfebF/F + Veh					IAPP+TfebF/F + MSL-7					IAPP+TfebDb-cell + Veh					IAPP+TfebDb-cell + MSL-7						Ave.	Ave.	Ave.	Ave.
	0	27	26	23	27	24	27	26	24	25	24	26	24	25	24	26	24	27	25	23	29		25.4	25.2	25	25.6
	1	30	28	25	29	26	31	29	26	27	26	28	27	27	26	27	26	29	27	26	31		27.6	27.8	27	27.8
	2	33	31	26	31	28	33	31	29	28	28	31	30	29	28	28	30	31	28	27	32		29.8	29.8	29.2	29.6
	3	34	34	28	32	30	35	33	32	29	29	32	32	29	31	30	32	32	29	28	33		31.6	31.6	30.8	30.8
	4	35	35	30	33	32	35	35	34	30	31	34	35	30	32	30	34	33	30	30	34		33	33	32.2	32.2
	5	38	35	31	35	34	36	37	35	31	33	35	36	32	34	32	35	34	33	32	36		34.6	34.4	33.8	34
	6	40	36	32	36	35	37	40	35	32	34	38	37	32	35	33	36	35	34	34	37		35.8	35.6	35	35.2
	7	40	37	33	37	36	38	40	36	33	36	39	37	33	36	35	37	36	36	35	38		36.6	36.6	36	36.4
	8	43	37	35	38	37	38	40	37	35	38	39	37	36	38	36	39	37	37	36	39		38	37.6	37.2	37.6
	Fig. 7e	IAPP+TfebF/F + Veh					IAPP+TfebF/F + MSL-7					IAPP+TfebDb-cell + Veh					IAPP+TfebDb-cell + MSL-7						Ave.	Ave.	Ave.	Ave.
	0	133	119	122	127	115	120	112	105	109	102	164	143	145	132	155	149	148	131	137	149		123.2	109.6	147.8	142.8
	15	334	322	274	276	292	285	251	270	247	233	439	393	392	341	361	371	372	332	342	354		299.6	257.2	385.2	354.2
	30	430	336	426	406	350	333	294	344	333	306	531	468	443	436	486	458	450	418	455	442		389.6	322	472.8	444.6
	60	355	308	364	356	316	306	240	289	293	260	451	379	400	418	428	380	402	353	374	415		339.8	277.6	415.2	384.8
	120	229	209	226	199	206	192	156	201	186	164	311	264	239	261	275	279	242	193	233	262		213.8	179.8	270	241.8
	180	151	123	142	154	113	111	102	125	139	99	213	170	157	179	208	195	184	114	142	195		136.6	115.2	185.4	166
	Fig. 7e	IAPP+TfebF/F + Veh					IAPP+TfebF/F + MSL-7					IAPP+TfebDb-cell + Veh					IAPP+TfebDb-cell + MSL-7						Ave.	Ave.	Ave.	Ave.
	AUC	49928	43373	48810	46808	43088	41288	34440	41393	40530	35655	65108	55493	53985	55755	59513	56678	54945	46253	51465	56618		46401.4	38661.2	57970.8	53191.8
	Fig. 7f	IAPP+TfebF/F + Veh					IAPP+TfebF/F + MSL-7					IAPP+TfebDb-cell + Veh					IAPP+TfebDb-cell + MSL-7						Ave.	Ave.	Ave.	Ave.
		5.63	6.12	7.12	6.97	6.59	8.89	9.21	7.41	10.04	9.31	3.17	4.31	3.93	6.08	4.12	4.38	3.97	7.02	5.58	4.6		6.486	8.972	4.322	5.11
	Fig. 7f	IAPP+TfebF/F + Veh					IAPP+TfebF/F + MSL-7					IAPP+TfebDb-cell + Veh					IAPP+TfebDb-cell + MSL-7						Ave.	Ave.	Ave.	Ave.
	0 min	1.46	1.122	1.233	1.332	1.276	1.587	1.362	1.686	1.442	1.422	1.037	0.839	0.872	0.953	1.001	0.999	1.044	0.878	1.102	0.936		1.2846	1.4998	0.9404	0.9918
	15 min	1.803	1.501	1.623	1.698	1.652	2.008	1.846	2.08	1.892	1.788	1.272	1.139	1.19	1.339	1.277	1.308	1.333	1.283	1.467	1.216		1.6554	1.9228	1.2434	1.3214
	Fig. 7g	IAPP+TfebF/F + Veh					IAPP+TfebF/F + MSL-7					IAPP+TfebDb-cell + Veh					IAPP+TfebDb-cell + MSL-7						Ave.	Ave.	Ave.	Ave.
		53.25	49.94	60.39	42.95	47.42	24.54	29.07	27.12	37.4	31.54	71.21	58.9	73.29	68.91	67.09	64.76	55.42	70.3	57.47	58.73		50.79	29.934	67.88	61.336
	Fig. 7h	IAPP+TfebF/F + Veh					IAPP+TfebF/F + MSL-7					IAPP+TfebDb-cell + Veh					IAPP+TfebDb-cell + MSL-7						Ave.	Ave.	Ave.	Ave.
		31.4	36.8	26.6	35.3	32.6	17.9	20.9	20	11.1	17.5	44.8	53.2	41.6	45.8	46.4	42.2	48.5	30.8	35.4	43.2		32.54	17.48	46.36	40.02

## Sheet: Suppl. Fig.1
	S-Fig. 1f	Veh			MSL-7			BAF + MSL-7				Ave.	Ave.	Ave.
	hAIPP	0.14	0.12	0.19	0.02	0.04	0.08	0.25	0.31	0.33		0.15	0.0466667	0.296667
	S-Fig. 1g	WT						Tfeb KO						Tfe3 KO
		Veh			MSL-7			Veh			MSL-7			Veh			MSL-7				Ave.	Ave.	Ave.	Ave.	Ave.	Ave.
		0.937	0.874	1.189	0.155	0.038	0.082	1.132	1.002	0.866	0.872	0.759	0.703	1.093	0.978	0.929	0.911	0.888	0.78		1	0.0916667	1	0.778	1	0.859667

## Sheet: Suppl. Fig.3
	S-Fig. 3a	Veh							MSL-7								Ave.	Ave.
		12.5	8.33	9.52	5	11.76	5.56	11.76	76.92	72.73	83.33	75	85	84.21	76.47		9.20429	79.0943
	S-Fig. 3b	Veh							MSL-7								Ave.	Ave.
		16.67	15.79	10	6.25	12.5	10	14.29	76.92	80	66.67	94.12	76.19	91.67	83.33		12.2143	81.2714
	S-Fig. 3c	Autophagosome																Ave.
	Veh	5	4	5	4	1	2	2	3	1	4	2	3	3	4	5		3.2
	MSL-7	5	10	6	8	7	5	7	10	9	7	9	5	7	8	8		7.4
		Autophagolysosome																Ave.
	Veh	0	2	3	3	1	2	0	3	2	3	0	2	1	2	1		1.66667
	MSL-7	6	11	7	6	8	5	13	10	12	14	13	10	7	9	11		9.46667
	S-Fig. 3d	Veh															3-MA															3-MA + MSL-7
		2	1	2	3	1	0	1	1	2	0	1	0	0	1	0	12	26	21	19	20	24	45	25	21	31	18	25	24	22	26	14	8	10	9	9	10	24	16	9	12	7	11	9	12	13
		Ave.	1	Ave.	23.9333	Ave.	11.5333
	S-Fig. 3e	Veh						MSL-7						3-MA						3-MA + MSL-7							Ave.	Ave.	Ave.	Ave.
		1.076	0.949	0.975	1.068	0.981	0.952	0.99	1.061	0.881	0.801	0.791	1.241	1.279	1.196	1.326	1.286	1.579	1.18	1.148	1.035	1.069	1.087	1.158	1.158		1.00017	0.960833	1.30767	1.10917
	S-Fig. 3f	Veh			MSL-7				Ave.	Ave.
	TFEB	0.966	0.989	1.046	1.314	1.218	1.422		1.00033	1.318
	TFE3	0.978	0.868	1.179	2.031	1.941	1.859		1.00833	1.94367
	UVRAG	1.029	0.997	0.975	1.617	1.48	1.58		1.00033	1.559
	BECN1	0.934	1.093	0.979	1.305	1.132	1.164		1.002	1.20033
	SQSTM1	1.162	0.893	0.964	1.471	1.528	1.252		1.00633	1.417
	MAP1LC3	1.037	0.962	1.003	1.454	1.476	1.327		1.00067	1.419
	CLCN7	1.057	1.274	0.742	1.214	0.952	0.92		1.02433	1.02867
	LAMP1	0.982	1.018	1	1.523	1.325	1.343		1	1.397
	MCOLN1	0.932	1.156	0.929	1.54	1.51	1.479		1.00567	1.50967
	CTSA	1.011	1.007	0.983	1.385	1.181	1.195		1.00033	1.25367
	CTSB	1.054	0.958	0.991	1.205	1.119	1.114		1.001	1.146
	CTSD	0.946	1.126	0.939	2.397	1.542	1.581		1.00367	1.84
	CTSF	1.115	1.03	0.87	0.653	0.661	1.816		1.005	1.04333
	ATP6V0E1	1.044	1.003	0.955	1.13	0.993	1.016		1.00067	1.04633
	ATP6V1H	1.031	1.006	0.964	1.273	1.144	1.312		1.00033	1.243

## Sheet: Suppl. Fig.6
	Fig. 3a	Con+Veh				Con+MSL7				Tfeb KO+Veh				Tfeb KO+MSL7				Tfe3 KO+Veh				Tfe3 KO+MSL7					Ave.	Ave.	Ave.	Ave.	Ave.	Ave.
	Uvrag	1.096	0.913	0.903	1.108	1.272	1.29	1.377	1.515	0.952	0.735	0.819	0.785	1.045	1.084	1.28	0.841	1.051	1.146	0.812	0.776	1.082	0.902	1.017	1.186		1.005	1.3635	0.82275	1.0625	0.94625	1.04675
	Fig. 3b	Con+Veh				Con+MSL7				Tfeb KO+Veh				Tfeb KO+MSL7				Tfe3 KO+Veh				Tfe3 KO+MSL7					Ave.	Ave.	Ave.	Ave.	Ave.	Ave.
	Becn1	1.101	0.908	0.941	1.063	1.351	1.402	1.348	1.463	0.717	0.64	0.729	0.763	1.1	1.007	0.941	0.843	1.083	0.939	0.952	0.8	1.138	1.213	1.065	1.23		1.00325	1.391	0.71225	0.97275	0.9435	1.1615
	Fig. 3c	Con+Veh				Con+MSL7				Tfeb KO+Veh				Tfeb KO+MSL7				Tfe3 KO+Veh				Tfe3 KO+MSL7					Ave.	Ave.	Ave.	Ave.	Ave.	Ave.
	Sqstm1	1.088	0.919	0.956	1.046	1.379	1.253	1.469	1.507	0.919	0.847	0.841	0.862	1.065	0.987	1.102	0.954	1.024	0.999	1.051	0.986	1.279	1.103	1.256	1.309		1.00225	1.402	0.86725	1.027	1.015	1.23675
	Fig. 3d	Con+Veh				Con+MSL7				Tfeb KO+Veh				Tfeb KO+MSL7				Tfe3 KO+Veh				Tfe3 KO+MSL7					Ave.	Ave.	Ave.	Ave.	Ave.	Ave.
	Map1lc3	1.034	0.968	1.005	0.995	1.736	1.826	1.454	1.385	0.751	0.643	0.79	0.689	1.327	1.36	1.659	1.151	0.78	0.763	0.889	0.733	1.222	1.286	1.274	1.352		1.0005	1.60025	0.71825	1.37425	0.79125	1.2835
	Fig. 3e	Con+Veh				Con+MSL7				Tfeb KO+Veh				Tfeb KO+MSL7				Tfe3 KO+Veh				Tfe3 KO+MSL7					Ave.	Ave.	Ave.	Ave.	Ave.	Ave.
	Lamp1	0.962	1.039	0.931	1.074	1.372	1.565	1.338	1.639	0.821	0.798	0.7	0.759	1.149	1	0.915	0.8	0.889	0.815	0.695	0.715	1.152	1.072	0.871	0.957		1.0015	1.4785	0.7695	0.966	0.7785	1.013
	Fig. 3f	Con+Veh				Con+MSL7				Tfeb KO+Veh				Tfeb KO+MSL7				Tfe3 KO+Veh				Tfe3 KO+MSL7					Ave.	Ave.	Ave.	Ave.	Ave.	Ave.
	Mcoln1	0.921	1.086	0.891	1.122	1.543	1.594	1.213	1.4	0.92	0.761	0.734	0.775	1.221	1.311	0.928	0.713	1.063	0.951	0.857	0.9	1.171	1.138	1.032	1.388		1.005	1.4375	0.7975	1.04325	0.94275	1.18225
	Fig. 3g	Con+Veh				Con+MSL7				Tfeb KO+Veh				Tfeb KO+MSL7				Tfe3 KO+Veh				Tfe3 KO+MSL7					Ave.	Ave.	Ave.	Ave.	Ave.	Ave.
	Ctsa	1.01	0.99	0.88	1.136	1.276	1.175	1.26	1.353	1.014	0.815	0.729	0.72	1.105	0.991	0.951	0.716	0.915	0.793	0.885	0.881	1.082	0.894	0.937	1.001		1.004	1.266	0.8195	0.94075	0.8685	0.9785
	Fig. 3h	Con+Veh				Con+MSL7				Tfeb KO+Veh				Tfeb KO+MSL7				Tfe3 KO+Veh				Tfe3 KO+MSL7					Ave.	Ave.	Ave.	Ave.	Ave.	Ave.
	Atp6v0e1	1.063	0.941	1.005	0.995	1.243	1.445	1.364	1.583	0.928	0.751	0.796	0.858	1.077	1.009	1.083	1.059	0.912	0.82	0.8	0.833	1.186	1.098	1.146	1.207		1.001	1.40875	0.83325	1.057	0.84125	1.15925
	Fig. 3i	Con+Veh				Con+MSL7				Tfeb KO+Veh				Tfeb KO+MSL7				Tfe3 KO+Veh				Tfe3 KO+MSL7					Ave.	Ave.	Ave.	Ave.	Ave.	Ave.
	Atp6v1h	0.928	1.078	1.01	0.99	1.4	1.512	1.636	1.38	0.996	0.802	0.888	0.865	1.26	1.229	1.116	0.96	0.865	0.782	0.876	0.923	1.186	1.076	1	0.984		1.0015	1.482	0.88775	1.14125	0.8615	1.0615

[truncated: 3 more sheets: Suppl. Fig.7, Suppl. Fig.8, Suppl. Fig.9]
